# Supplementary material for: Mitochondrial remodelling is essential for female germ cell differentiation and survival
Source: PLoS Genet. 2023 Jan 25;19(1):e1010610. doi: 10.1371/journal.pgen.1010610 (PMC9901744; doi:10.1371/journal.pgen.1010610)
Supplement: S1 Table — (XLSX) [file pgen.1010610.s014.xlsx]

## Sheet: Tables S1 (stocks)
TABLE S1 (STOCKS)
Designation	Source or reference	Identifiers	Additional information
UAS-Dcr2; NGT40	Bloomington Drosophila Stock Center	BDSC #25751	P{w[+mC]=UAS-Dcr-2.D}1, w[1118]; P{w[+mC]=GAL4-nos.NGT}40
mCherry RNAi	Bloomington Drosophila Stock Center	BDSC #35785	y[1] sc[*] v[1] sev[21]; P{y[+t7.7] v[+t1.8]=VALIUM20-mCherry}attP2
Complex Ve RNAi	Bloomington Drosophila Stock Center	BDSC #67826	y[1] sc[*] v[1] sev[21]; P{y[+t7.7] v[+t1.8]=TRiP.HMS05811}attP40
Complex Vα RNAi (2nd)	Vienna Drosophila Resource Center	VDRC #34664	w[1118]; P{GD11030}v34664
Complex Vα RNAi (3rd)	Vienna Drosophila Resource Center	VDRC #34663	w[1118]; P{GD11030}v34663/TM3
Complex III RNAi	NIG-FLY	NIG-FLY #7361R-1
Complex IV RNAi	NIG-FLY	NIG-FLY #14724R-1
gstD1-GFP	Dirk Bohmann
Phb1 RNAi	Bloomington Drosophila Stock Center	BDSC #32404	y[1] sc[*] v[1] sev[21]; P{y[+t7.7] v[+t1.8]=TRiP.HMS00399}attP2/TM3, Sb[1]
Phb1 RNAi	Bloomington Drosophila Stock Center	BDSC #32912	y[1] sc[*] v[1] sev[21]; P{y[+t7.7] v[+t1.8]=TRiP.HMS00702}attP2
Phb1 RNAi	Vienna Drosophila Resource Center	VDRC #12358	w1118; P{GD5328}v12358/TM3
Phb2 RNAi	Vienna Drosophila Resource Center	VDRC #32361	w1118; P{GD8538}v32361
Phb2 RNAi	Vienna Drosophila Resource Center	VDRC #32362	w1118; P{GD8538}v32362/TM3
Phb2 RNAi	Vienna Drosophila Resource Center	VDRC #101596	P{KK107606}VIE-260B
Opa1 RNAi	Vienna Drosophila Resource Center	VDRC #106290	P{KK105706}VIE-260B
Opa1 RNAi	Bloomington Drosophila Stock Center	BDSC #32358	y[1] sc[*] v[1] sev[21]; P{y[+t7.7] v[+t1.8]=TRiP.HMS00349}attP2
Opa1 RNAi	Deng et al. 2008		; UAS-Opa1 RNAi/CyO; TM2/TM6B
UASp-GFP	Toby Leiber		yv;;attP2-UASp-GFP (y+ v+)
bam-GAL4	Julie Brill	BDSC #80579	y1 w* P{bam-GAL4:VP16}1
FRT42D	Ruth Lehmann	BDSC #1802	P{neoFRT}42D
hsFlp[122]; FRT42D, ubi-GFP	Ruth Lehmann		P{ry[+t7.2]=neoFRT}40A
Complex V, subunit α null	This paper		vasa-Cas9/+; FRT42D CG3612[1F2-2]/CyO
Complex V, subunit G null	This paper		;FRT40A CG6105[3M10-AM]/CyO; vasa-Cas9/+
SdhD[7M5-1M]	This paper		;FRT40A CG10691[10M5-1M]/CyO; vasa-Cas9/+
Cyt-c1[KG05986]	Bloomington Drosophila Stock Center	BDSC #14909	y[1]; P{y[+mDint2] w[BR.E.BR]=SUPor-P}Cyt-c1[KG05986] ry[506]/TM3, Sb[1] Ser[1]
FRT80B	Bloomington Drosophila Stock Center	BDSC #1988	w[*]; P{ry[+t7.2]=neoFRT}80B ry[506]
FRT80B, Cyt-c1KG05986	Kyoto Stock Center	111637	yd2 w1118 P{ey-FLP.N}2 P{5xglBS-lacZ.38-1}TPN1; P{SUPor-P}Cyt-c1KG05986 P{neoFRT}80B/TM6B, P{Car20y}TPN1, Tb1
COX5Atend	Bloomington Drosophila Stock Center	BDSC #33839	w[*]; P{ry[+t7.2]=neoFRT}82B COX5A[tend]/TM6B, Tb[1]
FRT40A	Ruth Lehmann		P{ry[+t7.2]=neoFRT}40A
FRT82B	Ruth Lehmann		P{neoFRT}82B ry506
bam[Δ86]	Bloomington Drosophila Stock Center	BDSC# 5427	ry[506] e[1] bam[Delta86]/TM3, ry[RK] Sb[1] Ser[1]
bam[1]	From M.Fuller via J.Brill		hs-Bam;;bam[1],e/TM6b,e,Hu
UAS-CV-DN	Leiber et al., 2019		;UASp-Complex Vc DN E121Q
CVc Df	Bloomington Drosophila Stock Center	BDSC# 7696	Df(3R)Exel6218, P{XP-U}Exel6218/TM6B, Tb[1]
UASp-P35, NG4	This paper		w;UAS-p35/CyO; nos-gal4::VP16/TM3Ser
nos-Gal4::VP16	Van Doren et al., 1998		P{GAL4::VP16-nos.UTR}
bamP-GFP	Chen and McKearin, 2003		P{-898/+133-bam:GFP}
HtrA2 RNAi	Vienna Drosophila Resource Center	VDRC #24104	w[1118]; P{GD13932}v24104
HtrA2 RNAi	Vienna Drosophila Resource Center	VDRC #24106	w[1118]; P{GD13932}v24106
HtrA2[IFD]	Yacobi-Sharon et al., 2013
Df(3R)HtrA2[Df1]	Yacobi-Sharon et al., 2013
HtrA2[Δ1]	Tain et al., 2009
diablo RNAi	Vienna Drosophila Resource Center	VDRC #22476	w[1118]; P{GD11865}v22476
hid RNAi	Vienna Drosophila Resource Center	VDRC #7912	w[1118]; P{GD1673}v7912/TM3
hid RNAi	Vienna Drosophila Resource Center	VDRC #8269	w[1118]; P{GD1673}v8269
reaper RNAi	Vienna Drosophila Resource Center	VDRC #12045	w[1118]; P{GD4698}v12045
reaper[87]	Bloomington Drosophila Stock Center	BDSC #83150	w[*]; rpr[87]/TM6B, Tb[1]
Debcl RNAi	Vienna Drosophila Resource Center	VDRC #47515	w[1118]; P{GD1637}v47515
Dark RNAi	Vienna Drosophila Resource Center	VDRC #35121	w[1118]; P{GD12048}v35121/TM3
Dark RNAi	Vienna Drosophila Resource Center	VDRC #35122	w[1118]; P{GD12048}v35122/TM3
Dronc RNAi	Vienna Drosophila Resource Center	VDRC #23033	w[1118]; P{GD12376}v23033
Drice RNAi	Vienna Drosophila Resource Center	VDRC #28064	w[1118]; P{GD12284}v28064/TM3
Decay RNAi	Vienna Drosophila Resource Center	VDRC #43029	w[1118]; P{GD8484}v43029
Dcp-1 RNAi	Vienna Drosophila Resource Center	VDRC #34328	w[1118]; P{GD10729}v34328
UAS-human Cyclophilin D-HA	This paper		y[1] sc[1] v[1];;UAS-human Cyclophilin d-HA/TM3, Sb[1]
AMPK RNAi	Bloomington Drosophila Stock Center	BDSC #35137	y[1] sc[*] v[1] sev[21]; P{y[+t7.7] v[+t1.8]=TRiP.GL00004}attP2
foxo RNAi	Vienna Drosophila Resource Center	VDRC #106097	P{KK108485}VIE-260B
foxo[Δ94]	Spellberg et al., 2015		w[1118]; foxoΔ94/TM6b, Tb[1]
foxo-GFP	Bloomington Drosophila Stock Center	BDSC #43633	w[1118]; P{w[+mC]=UASp-foxo.GFP}3
Ire1 RNAi	Bloomington Drosophila Stock Center	BDSC #62156	y[1] sc[*] v[1] sev[21]; P{y[+t7.7] v[+t1.8]=TRiP.HMC05163}attP40
ATF4 RNAi	Vienna Drosophila Resource Center	VDRC #109014	P{KK111018}VIE-260B
ATF4 activity reporter	Kang et al., 2017		4E-BP intron dsRed
FOXO activity reporter	Kang et al., 2017		4E-BP upstream dsRed
JNK activity reporter	Chatterjee and Bohmann. 2012		w; TRE-dsRed-attp16/CyO; +/TM6B
UASt-PERK-KR	Bloomington Drosophila Stock Center	BDSC #76249	w[1118]; P{w[+mC]=UAS-PEK.KR}2; MKRS/TM6B, Tb[1]
PERK RNAi	Bloomington Drosophila Stock Center	BDSC #42499	y[1] v[1]; P{y[+t7.7] v[+t1.8]=TRiP.HMJ02063}attP40
GCN2 RNAi	Bloomington Drosophila Stock Center	BDSC #67215	y[1] sc[*] v[1] sev[21]; P{y[+t7.7] v[+t1.8]=TRiP.HMC06316}attP40
GCN2 RNAi	Bloomington Drosophila Stock Center	BDSC #35355	y[1] sc[*] v[1] sev[21]; P{y[+t7.7] v[+t1.8]=TRiP.GL00267}attP2
Maternal-Tubulin-Gal4	Elizabeth Gavis		w; P[w:+, mat-tubGAL4:VP16]:67; P[w:+, mat-tubGAL4:VP16]:15
PERK[1]	This paper		w[1118];; PERK[1]/TM3, Sb[1], e[1]
PERK[1], nos-GAL4::VP16	This paper		Sp/CyO; PERK[1], nos-GAL4::VP16/TM3Ser
PERK[2]	This paper		w[1118];; PERK[2]/TM6b, Tb[1], Hu[1], e[1]
PERK[ΔLD]	This paper		w[1118]; Sp/CyO; PERK-ΔLD, vas-Cas9 (3xP3-GFP)/TM3, Ser[1], e[1]
PERK gRNA (TKO)	Bloomington Drosophila Stock Center	BDSC #77328	y[1] sc[*] v[1] sev[21]; P{y[+t7.7] v[+t1.8]=TKO.GS00825}attP40
NGT40, UAS-Cas9	Bloomington Drosophila Stock Center	BDSC #67083	w[*]; P{w[+mC]=GAL4-nos.NGT}40; P{y[+t7.7] w[+mC]=UAS-Cas9.P2}attP2
w[1118]	Ruth Lehmann		w[1118]
PiggyBac Transposase	Bloomington Drosophila Stock Center	BDSC #8285	w[1118]; CyO, P{Tub-PBac\T}2/wg[Sp-1]; l(3)*[*]/TM6B, Tb[1]
vas-Cas9	Bloomington Drosophila Stock Center	BDSC #51324	w[1118]; PBac{y[+mDint2] GFP[E.3xP3]=vas-Cas9}VK00027
