# Supplementary material for: Mitochondrial remodelling is essential for female germ cell differentiation and survival
Source: PLoS Genet. 2023 Jan 25;19(1):e1010610. doi: 10.1371/journal.pgen.1010610 (PMC9901744; doi:10.1371/journal.pgen.1010610)
Supplement: S2 Table — (XLSX) [file pgen.1010610.s015.xlsx]

## Sheet: Table S2 (genotypes)
TABLE S2 (GENOTYPES)
Figure	Genotype
1b, 1e, 3d, 3f, 3g, 3i, 5f, 5k, 5l, 6d, S1a S6j, S7a, S7c, S7d, S7f	UAS-Dcr-2/+; NGT40/+; UAS-mCherry RNAi (BDSC 35785)/+
1c, 1e, 3e, 3f, 3h, 3i, 5h, 5k, 5l, 6d, S1d	UAS-Dcr-2/+; NGT40/UAS-Complex Vα RNAi (VDRC 34664)
1d, e	UAS-Dcr-2/+; NGT40/UAS-Complex Ve RNAi (BDSC 67826)
1g	hsFlp[122]/+; FRT42D/FRT42D, ubi-GFP
1h,i	hsFlp[122]/+; FRT42D, Complex Va[1F2-2]/FRT42D, ubi-GFP
1j	hsFlp[122]/+; FRT40A, Complev Vg[3M10-AM]/FRT40A, ubi-GFP
S1a	UAS-Dcr-2; NGT40;
S1b	UAS-Dcr-2/+; NGT40/+;UAS-Complex III, RfeSP (NIG-FLY 7361R-1)/+
S1c	UAS-Dcr-2/+; NGT40/Uas-Complex IV, Va (NIG-FLY 14724R-1)
S1d	UAS-Dcr-2/+;UAS-Complex Vα RNAi (VDRC 34664)/+;nos-Gal4::VP16/+
S1e, S2c	UAS-Dcr-2/+; NGT40/+;UAS-Phb2 RNAi (VDRC 32404)/+
S2a, c	UAS-Dcr-2/+; NGT40/+;UAS-Phb1 RNAi (BDSC 12358)/+
S2b, c	UAS-Dcr-2/+; NGT40/+;UAS-Opa1 RNAi (BDSC 32358)/+
S2c	UAS-Dcr-2/+; NGT40/+;UAS-Phb1 RNAi (BDSC 32362)/+
S2c	UAS-Dcr-2/+; NGT40/UAS-Opa1 RNAi (BDSC 67159)
S7b, S7c	UAS-Dcr-2/+; NGT40/UAS-Opa1 RNAi (VDRC 106290)
S7e, S7f	UAS-Dcr-2/+; NGT40/+; UAS-Phb1 RNAi (BDSC 32912)
S3a, d, e	UAS-Dcr-2/+; NGT40/UAS-Complex Vα RNAi (VDRC 34664); bam[1] or bam[Δ86]/+
S3b, d, e	UAS-Dcr-2/+; NGT40/UAS-Complex Vα RNAi (VDRC 34664); bam[1]/bam[Δ86]
S3c, d, e	UAS-Dcr-2/+; NGT40 or UAS-Complex Vα RNAi (v34664)/+; bam[1]/bam[Δ86]
2b,	hsFlp[122]/+; FRT82B/FRT82B, ubi-GFP
2c, S5g	hsFlp[122]/+; FRT82B, SdhD[7M5-1M]/FRT40A, ubi-GFP
2d, S5e, S5h	hsFlp[122]/+;; FRT80B, Cyt-c1[KG05986]/FRT80B, ubi-GFP
2e, S5f, S5i	hsFlp[122]/+;; FRT82B, COX5A[tend]/ FRT82B, ubi-GFP
S5c, S5d	hsFlp[122]/+; FRT40A/FRT40A, ubi-GFP-NLS
2f	;NGT40 or UASp-Complex Vc DN E121Q/CyO;Df(3R)Exel6218, P{XP-U}Exel6218 (BDSC 7696)/+
2g	;NGT40/UASp-Complex Vc DN E121Q;Df(3R)Exel6218, P{XP-U}Exel6218 (BDSC 7696)/+
2h	UAS-Dcr2/+; UAS-Complex Vα RNAi (VDRC 34664)/+; bam-GAL4/+
S4b	UAS-Dcr2;NGT40;
S4c	UAS-Dcr2;NGT40;UASp-human CypD-HA
S4f, g, h	;NGT40/+;UASp-human CypD-HA/+
S4d, e, h	;NGT40/+;UASp-GFP/+
S4i	UAS-Dcr-2/+;NGT40/UAS-Complex Vc RNAi (VDRC 106834);bamP-GFP/+
S6a	UAS-Dcr-2/+; UAS-Complex Vα RNAi (VDRC 34664)/NGT40; UAS-AMPKalpha RNAi (BDSC 35137)/bamp-gfp
S6a, S6c	UAS-Dcr-2/+; UAS-Complex Vα RNAi (VDRC 34664)/UAS-foxo RNAi (VDRC 106097); nos-GAL4::VP16/+
S6a, S6d	UAS-Dcr-2/+; UAS-Complex Vα RNAi (VDRC 34664)/NGT40; foxo[Δ94]
S6a	UAS-Dcr-2/+; UAS-Complex Vα RNAi (VDRC 34664)/NGT40; UASp-foxo-GFP (BDSC 43633)/bamP-GFP
S6a, S6e	UAS-Dcr-2/+; UAS-Complex Vα RNAi (VDRC 34664)/UAS-Ire1 RNAi (BDSC 62156); nos-GAL4::VP16/+
3a, 4b, 4i, 6a, 6c, S6a, S6b, S8a, S8c, S11b, S11d-e, S12a	UAS-Dcr-2/+; UAS-Complex Vα RNAi (VDRC 34664)/+; nos-GAL4::VP16/+
3b, S6a, S11c-e	UAS-Dcr-2/+; UAS-Complex Vα RNAi (VDRC 34664)/UAS-ATF4 RNAi (VDRC 109014); nos-GAL4::VP16/+
3j, l	UAS-Dcr-2/+; NGT40/CyO; thor2p-dsRed/bamP-GFP
3k, l	UAS-Dcr-2/+; UAS-Complex Vα RNAi (VDRC 34664)/NGT40; thor2p-dsRed/bamP-GFP
S6f	UAS-Dcr-2; UAS-Complex Vα RNAi (VDRC 34664)/thor4p-dsRed
S6g	UAS-Dcr-2; UAS-Complex Vα RNAi (VDRC 34664)/thor4p-dsRed; nos-GAL4::VP16/+
S6h	UAS-Dcr-2; TRE-dsRed-attp16/UAS-Complex Vα RNAi (VDRC 34664)
S6i	UAS-Dcr-2; TRE-dsRed-attp16/UAS-Complex Vα RNAi (VDRC 34664); nos-GAL4::VP16/+
S8a, S8d	UAS-Dcr-2; UAS-Complex Vα RNAi (VDRC 34664)/UAS-GCN2 RNAi (BDSC 67215); nos-GAL4::VP16/+
4c, S8a	UAS-Dcr-2; UAS-Complex Vα RNAi (VDRC 34664)/NGT40; UAS-GCN2 RNAi (BDSC 35355)/+
4d, 4h, 4j, S8a, S8e	UAS-Dcr-2; UAS-Complex Vα RNAi (VDRC 34664)/UAS-PERK RNAi (BDSC 42499); nos-GAL4::VP16/+
4e, h, k	UAS-Dcr-2/+; UAS-Complex Vα RNAi (VDRC 34664)/NGT40; PERK[1] or PERK[2]/TM3ser
4f, h, l	UAS-Dcr-2/+; UAS-Complex Vα RNAi (VDRC 34664)/NGT40; PERK[1]/PERK[2]
4g, h	UAS-Dcr-2/+; UAS-Complex Vα RNAi (VDRC 34664)/UASt-PERK-KR (BDSC 76249); PERK[1], nos-GAL4::VP16/PERK[2]
S8b	;P[w:+, mat-tubGAL4:VP16]:67/+; P[w:+, mat-tubGAL4:VP16]:15/UAS-mCherry RNAi (BDSC 35785)
S8b	;P[w:+, mat-tubGAL4:VP16]:67/UAS-GCN2 RNAi (BDSC 67215); P[w:+, mat-tubGAL4:VP16]:15/+
S8b	;P[w:+, mat-tubGAL4:VP16]:67/+; P[w:+, mat-tubGAL4:VP16]:15/UAS-GCN2 RNAi BDSC 35355)
S8b	;P[w:+, mat-tubGAL4:VP16]:67/UAS-PERK RNAi (BDSC 42499); P[w:+, mat-tubGAL4:VP16]:15/+
S8g-h, S9d	w[1118]
S8g-h	PERK[1]/PERK[2]
5a, c, e, S9d	UAS-Dcr-2; UAS-Complex Vα RNAi (VDRC 34664)/NGT40; PERK[1] or PERK-ΔLD/TM3ser
5b, d, e, S9e	UAS-Dcr-2; UAS-Complex Vα RNAi (VDRC 34664)/NGT40; PERK[1]/PERK-ΔLD
5g, k, l	UAS-Dcr-2; NGT40/CyO; PERK[1]/PERK[2]
5i, k, l	UAS-Dcr-2; UAS-Complex Vα RNAi (VDRC 34664)/NGT40; PERK[1] or PERK[2]/+
5j, k, l	UAS-Dcr-2; UAS-Complex Vα RNAi (VDRC 34664)/NGT40; PERK[1]/PERK[2]
S9c	;; PERK-ΔLD
6e, 6g, S12d	UAS-Dcr-2/+; UASp-P35/UAS-Complex Vα RNAi (VDRC 34664); TM3Sb/+
S6j, 6b, 6c, 6f, 6g, S12b, S12e	UAS-Dcr-2/+; UASp-P35/UAS-Complex Vα RNAi (VDRC 34664); nos-GAL4::VP16/+
S10a-b	hsFlp[122]/+;FRT40A CVg[null 3M10-AM]/FRT40A ubi-GFP-NLS
S10c	;gstD-GFP/+
S10d	;gstD-GFP/UAS-Complex Va RNAi (VDRC 34664);nos-GAL4::VP16, UAS-Dcr-2
S10e	;gstD-GFP/UAS-Complex Vc RNAi (VDRC 108875);nos-GAL4::VP16, UAS-Dcr-2
S11a, S11d-e	UAS-Dcr-2/+; UAS-Complex Vα RNAi (VDRC 34664))/UAS-ATF4 RNAi (VDRC 109014)
S12c	UAS-Dcr-2/+; UAS-Complex Vα RNAi (VDRC 34664)/NGT40; MkRs/bamP-GFP
S12c	UAS-Dcr-2/+; UAS-Complex Vα RNAi (VDRC 34664)/NGT40; UAS-HtrA2 RNAi (VDRC 24104)/bamP-GFP
S12c	UAS-Dcr-2/+; UAS-Complex Vα RNAi (VDRC 34664)/NGT40; UAS-HtrA2 RNAi (VDRC 24106)/bamP-GFP
S12c	UAS-Dcr-2/+; UAS-Complex Vα RNAi (VDRC 34664)/NGT40; HtrA2[IFD]/HtrA2[Df1]
S12c	UAS-Dcr-2/+; UAS-Complex Vα RNAi (VDRC 34664)/NGT40; HtrA2[Δ1]/HtrA2[Df1]
S12c	UAS-Dcr-2/+; UAS-Complex Vα RNAi (VDRC 34664)/NGT40; UAS-diablo RNAi (VDRC 22476)/bamP-GFP
S12c	UAS-Dcr-2/+; UAS-Complex Vα RNAi (VDRC 34664)/NGT40; UAS-hid RNAi (VDRC 7912)/bamP-GFP
S12c	UAS-Dcr-2/+; UAS-Complex Vα RNAi (VDRC 34664)/NGT40; UAS-hid RNAi (VDRC 8269)/bamP-GFP
S12c	UAS-Dcr-2/+; UAS-Complex Vα RNAi (VDRC 34664)/NGT40; UAS-reaper RNAi (VDRC 12045)/bamP-GFP
S12c	UAS-Dcr-2/+; UAS-Complex Vα RNAi (VDRC 34664)/NGT40; reaper[87]
S12c	UAS-Dcr-2/+; UAS-Complex Vα RNAi (VDRC 34664)/NGT40; UAS-Debcl RNAi (VDRC 47515)/bamP-GFP
S12c	UAS-Dcr-2/+; UAS-Complex Vα RNAi (VDRC 34664)/NGT40; UAS-Dark RNAi (VDRC 35121)/bamP-GFP
S12c	UAS-Dcr-2/+; UAS-Complex Vα RNAi (VDRC 34664)/NGT40; UAS-Dark RNAi (VDRC 35122)/bamP-GFP
S12c	UAS-Dcr-2/+; UAS-Complex Vα RNAi (VDRC 34664)/NGT40; UAS-Dronc RNAi (VDRC 23033)/bamP-GFP
S12c	UAS-Dcr-2/+; UAS-Complex Vα RNAi (VDRC 34664)/NGT40; UAS-Drice RNAi (VDRC 28064)/bamP-GFP
S12c	UAS-Dcr-2/+; UAS-Complex Vα RNAi (VDRC 34664)/NGT40; UAS-Decay RNAi (VDRC 43029)/bamP-GFP
S12c	UAS-Dcr-2/+; UAS-Complex Vα RNAi (VDRC 34664)/NGT40; UAS-Dcp-1 RNAi (VDRC 34328)/bamP-GFP
