# Supplementary material for: Mitochondrial remodelling is essential for female germ cell differentiation and survival
Source: PLoS Genet. 2023 Jan 25;19(1):e1010610. doi: 10.1371/journal.pgen.1010610 (PMC9901744; doi:10.1371/journal.pgen.1010610)
Supplement: S3 Table — (XLSX) [file pgen.1010610.s016.xlsx]

## Sheet: Table S3 (primers)
TABLE S3 (PRIMERS)
Primer	Sequence (5'-3')
CG8187_F	CACACTACCTTTTGCGTCCA
CG8187_R	GTGTTTATCGCCCAACTGGT
CG2698_F	CTTCAGCATTTGTGGCAGAC
CG2698_R	ATGTGTCGCTCTGGTGACTG
Und_F	GCAAGAAAAGCGGTCAGACT
Und_R	CGTGTTGATACGGTCCAGAG
GCN2_F	GGTACTGGTAAGGTCGGCAC
GCN2_R	CATAATGGTCTGAGCCCGCT
PERK_F	TGATTGCTGAGGGAGCTGTG
PERK_R	CCCTCAGATGTGGCATTGGT
Atf3_F	GCAGCAACACCAGCAATAAC
Atf3_R	GAGTCCACCAGCTCATTCTTC
