# Supplementary material for: Mitochondrial remodelling is essential for female germ cell differentiation and survival
Source: PLoS Genet. 2023 Jan 25;19(1):e1010610. doi: 10.1371/journal.pgen.1010610 (PMC9901744; doi:10.1371/journal.pgen.1010610)
Supplement: S4 Table — (XLSX) [file pgen.1010610.s017.xlsx]

## Sheet: Fig1
Figure 1e
	Control KD
	Up to	Empty	GSC	2 cell	4 cell	8 cell	16 cell	# ovarioles
	Total	0	0	0	0	0	196	196
	Percent	0	0	0	0	0	100	100
	CVα KD
	Up to	Empty	GSC	2 cell	4 cell	8 cell	16 cell	# ovarioles
	Total	13	179	166	32	0	0	390
	Percent	3.33333	45.8974	42.5641	8.20513	0	0	100
	CVe KD
	Up to	Empty	GSC	2 cell	4 cell	8 cell	16 cell	# ovarioles
	Total	52	140	68	25	19	35	339
	Percent	15.3392	41.2979	20.059	7.37463	5.60472	10.3245	100
Figure 1i						Figure 1j
	Complex Vα-/-						Complex Vg-/-
			Mutant Frequency	N					Mutant Frequency	N
	Undifferentiated	Day 5	0.538462	52			Undifferentiated	Day 5	0.365854	41
		Day 11	0.40678	59				Day 11	0.34375	64
		Day 14	0.339286	56				Day 14	0.433962	53
	Differentiated	Day 5	0.428571	49			Differentiated	Day 5	0.560976	41
		Day 11	0.0833333	60				Day 11	0.180328	61
		Day 14	0	56				Day 14	0.0188679	53

## Sheet: Fig3
Figure 3f
		p-eIF2α- GSCs	p-eIF2α+ GSCs	Total GSCs		P value and statistical significance
	Control KD	26	1	27		Test	Fisher's exact test
	CVα KD	10	37	47		P value	<0.0001
						P value summary	****
						One- or two-sided	Two-sided
	Percentage of row total	% p-eIF2α-	% p-eIF2α+			Statistically significant (P < 0.05)?	Yes
	Control KD	96.30%	3.70%
	CVα KD	21.28%	78.72%
Figure 3i
	Control KD	CVα KD				Welch's t test
	0.683615	0.628725				Column A	Control KD
	0.753509	0.583536				vs	vs
	0.945517	0.806269				Column B	CVα KD
	1.04318	0.818089
	0.949573	0.829351				Unpaired t test with Welch's correction
	1.03087	0.614661				P value	< 0.0001
	0.885727	0.963162				P value summary	****
	0.877354	0.884317				Are means signif. different? (P < 0.05)	Yes
	0.741549	0.788277				One- or two-tailed P value?	Two-tailed
	0.723031	0.768745				Welch-corrected t, df	t=5.619 df=57.71
	0.673098	0.548596
	0.854155	0.533291				How big is the difference?
	1.01608	0.520757				Mean of column A	0.9114
	0.671158	0.749234				Mean of column B	0.6302
	1.68251	0.585504				Difference between means (B - A) ± SEM	-0.2812 ± 0.05004
	1.15014	0.443725				95% confidence interval	-0.3813 to -0.1810
	1.06844	0.478377				R squared (eta squared)	0.3536
	1.01551	0.419116
	0.936504	0.442027				F test to compare variances
	0.536173	0.638649				F, DFn, Dfd	1.465, 30, 39
	0.679872	0.801773				P value	0.2606
	0.618684	0.539198				P value summary	ns
	1.01606	0.925041				Significantly different (P < 0.05)?	No
	0.951187	0.871903
	1.2017	0.555751				Data analyzed
	0.984109	0.784924				Sample size, column A	31
	1.03598	0.618513				Sample size, column B	40
	0.748145	0.933504
	0.696121	0.853916
	0.930131	0.36823
	1.15255	0.343548
		0.193179
		0.402534
		0.433535
		0.47779
		0.6011
		0.478728
		0.607563
		0.675092
		0.697835
Figure 3l
		4E-BP- GSCs	4E-BP+ GSCs	Total GSCs		P value and statistical significance
	Control	29	0	29		Test	Fisher's exact test
	CVα KD	5	29	34		P value	<0.0001
						P value summary	****
						One- or two-sided	Two-sided
	Percentage of row total	% 4E-BP-	% 4E-BP+			Statistically significant (P < 0.05)?	Yes
	Control	1	0
	CVα KD	0.1471	0.8529

## Sheet: Fig4
Figure 4h
	CVα KD, PERK-/+
	Up to	Empty	GSC	2 cell	4 cell	8 cell	16 cell	# ovarioles
	Total	30	112	56	15	0	0	213
	Percent	14.085	52.582	26.291	7.042	0	0	100
	CVα KD, PERK-/-
	Up to	Empty	GSC	2 cell	4 cell	8 cell	16 cell	# ovarioles
	Total	8	50	21	8	4	126	217
	Percent	3.687	23.041	9.677	3.687	1.843	58.065	100
	CVα KD, PERK-/-, PERKK671R
	Up to	Empty	GSC	2 cell	4 cell	8 cell	16 cell	# ovarioles
	Total	5	56	17	7	2	192	279
	Percent	1.79211	20.0717	6.09319	2.50896	0.716846	68.8172	100

## Sheet: Fig5
Figure 5e
	CVα KD, PERK-/+
	Up to	Empty	GSC	2 cell	4 cell	8 cell	16 cell	# ovarioles
	Total	18	217	46	14	4	0	299
	Percent	6.02007	72.5752	15.3846	4.68227	1.33779	0	100
	CVα KD, PERKΔLD/-
	Up to	Empty	GSC	2 cell	4 cell	8 cell	16 cell	# ovarioles
	Total	24	223	41	5	2	2	297
	Percent	8.08081	75.0842	13.8047	1.6835	0.673401	0.673401	100
Figure 5i	Values in red were identified as outliers by ROUT methods in Prism 9.2
	DATA POINTS (# per GSC)						DATA POINTS NORMALIZED TO MEAN CONTROL (# per GSC)						ROUT OUTLIER TEST
	mCherryRNAi	Complex VαRNAi	Ctrl,PERK-/-	Complex VαRNAi,PERK+/-	Complex VαRNAi,PERK-/-		mCherryRNAi	Complex VαRNAi	Ctrl,PERK-/-	Complex VαRNAi,PERK+/-	Complex VαRNAi,PERK-/-			mCherryRNAi	Complex VαRNAi	Ctrl,PERK-/-	Complex VαRNAi,PERK+/-	Complex VαRNAi,PERK-/-
	8	19	1	18	20		0.792602	1.88243	0.099075	1.78336	1.98151		Method
	5	21	3	10	37		0.495376	2.08058	0.297226	0.990753	3.66579		ROUT (Q = 0.1%)
	4	18	3	15	0		0.396301	1.78336	0.297226	1.48613	0
	18	18	6	16	1		1.78336	1.78336	0.594452	1.5852	0.099075		Number of points
	9	32	2	13	1		0.891678	3.17041	0.198151	1.28798	0.099075		# Y values analyzed	75	72	28	68	60
	12	25	2	11	5		1.1889	2.47688	0.198151	1.08983	0.495376		Outliers	0	1	0	0	1
	6	41	4	23	7		0.594452	4.06209	0.396301	2.27873	0.693527
	8	20	3	29	31		0.792602	1.98151	0.297226	2.87318	3.07133
	9	26	1	14	1		0.891678	2.57596	0.099075	1.38705	0.099075		Brown-Forsythe ANOVA test
	6	23	2	7	7		0.594452	2.27873	0.198151	0.693527	0.693527		F* (DFn, DFd)	43.54 (4.000, 208.0)
	12	14	10	6	6		1.1889	1.38705	0.990753	0.594452	0.594452		P value	<0.0001
	12	25	6	10	4		1.1889	2.47688	0.594452	0.990753	0.396301		P value summary	****
	6	36	6	17	8		0.594452	3.56671	0.594452	1.68428	0.792602		Significant diff. among means (P < 0.05)?	Yes
	6	23	7	10	14		0.594452	2.27873	0.693527	0.990753	1.38705
	13	32	6	29	5		1.28798	3.17041	0.594452	2.87318	0.495376		Welch's ANOVA test
	5	25	4	24	13		0.495376	2.47688	0.396301	2.37781	1.28798		W (DFn, DFd)	59.57 (4.000, 142.6)
	7	12	5	13	8		0.693527	1.1889	0.495376	1.28798	0.792602		P value	<0.0001
	8	25	4	5	21		0.792602	2.47688	0.396301	0.495376	2.08058		P value summary	****
	6	3	5	15	13		0.594452	0.297226	0.495376	1.48613	1.28798		Significant diff. among means (P < 0.05)?	Yes
	4	1	6	16	8		0.396301	0.099075	0.594452	1.5852	0.792602
	10	11	9	13	21		0.990753	1.08983	0.891678	1.28798	2.08058		Data summary
	18	20	7	12	9		1.78336	1.98151	0.693527	1.1889	0.891678		Number of treatments (columns)	5
	15	51	8	11	7		1.48613	5.05284	0.792602	1.08983	0.693527		Number of values (total)	301
	10	21	5	17	4		0.990753	2.08058	0.495376	1.68428	0.396301
	8	5	6	16	3		0.792602	0.495376	0.594452	1.5852	0.297226
	0	22	6	9	9		0	2.17966	0.594452	0.891678	0.891678		Games-Howell's multiple comparisons test
	3	16	4	20	3		0.297226	1.5852	0.396301	1.98151	0.297226		Number of families	1
	15	28	2	23	0		1.48613	2.77411	0.198151	2.27873	0		Number of comparisons per family	10
	27	10		9	7		2.67503	0.990753		0.891678	0.693527		Alpha	0.05
	11	81		19	10		1.08983			1.88243	0.990753
	4	34		35	11		0.396301	3.36856		3.46764	1.08983		Games-Howell's multiple comparisons test	Mean Diff.	95.00% CI of diff.	Below threshold?	Summary	Adjusted P Value
	16	35		11	4		1.5852	3.46764		1.08983	0.396301		Complex VαRNAi vs. mCherryRNAi	-1.339	-1.766 to -0.9114	Yes	****	<0.0001	A-B
	6	21		24	0		0.594452	2.08058		2.37781	0		Ctrl,PERK-/- vs. mCherryRNAi	0.5294	0.3226 to 0.7362	Yes	****	<0.0001	A-C
	13	29		29	0		1.28798	2.87318		2.87318	0		Complex VαRNAi,PERK+/- vs. mCherryRNAi	-0.4308	-0.7189 to -0.1427	Yes	***	0.0006	A-D
	6	23		23	6		0.594452	2.27873		2.27873	0.594452		Complex VαRNAi,PERK-/- vs. mCherryRNAi	-0.04617	-0.4279 to 0.3356	No	ns	0.9972	A-E
	11	28		10	0		1.08983	2.77411		0.990753	0		Ctrl,PERK-/- vs. Complex VαRNAi	1.868	1.455 to 2.281	Yes	****	<0.0001	B-C
	9	41		22	0		0.891678	4.06209		2.17966	0		Complex VαRNAi,PERK+/- vs. Complex VαRNAi	0.908	0.4509 to 1.365	Yes	****	<0.0001	B-D
	14	1		9	14		1.38705	0.099075		0.891678	1.38705		Complex VαRNAi,PERK-/- vs. Complex VαRNAi	1.293	0.7740 to 1.811	Yes	****	<0.0001	B-E
	13	29		17	12		1.28798	2.87318		1.68428	1.1889		Complex VαRNAi,PERK+/- vs. Ctrl,PERK-/-	-0.9602	-1.226 to -0.6945	Yes	****	<0.0001	C-D
	18	34		16	1		1.78336	3.36856		1.5852	0.099075		Complex VαRNAi,PERK-/- vs. Ctrl,PERK-/-	-0.5756	-0.9410 to -0.2101	Yes	***	0.0003	C-E
	10	14		12	1		0.990753	1.38705		1.1889	0.099075		Complex VαRNAi,PERK-/- vs. Complex VαRNAi,PERK+/-	0.3846	-0.03022 to 0.7994	No	ns	0.0828	D-E
	12	2		19	6		1.1889	0.198151		1.88243	0.594452
	3	27		8	16		0.297226	2.67503		0.792602	1.5852		Test details	Mean 1	Mean 2	Mean Diff.	SE of diff.	n1	n2	t	DF
	18	20		12	37		1.78336	1.98151		1.1889	3.66579		Complex VαRNAi vs. mCherryRNAi	1	2.339	-1.339	0.1537	75	71	8.712	94.75
	13	28		20	13		1.28798	2.77411		1.98151	1.28798		Ctrl,PERK-/- vs. mCherryRNAi	1	0.4706	0.5294	0.07442	75	28	7.114	97.97
	13	10		12	32		1.28798	0.990753		1.1889	3.17041		Complex VαRNAi,PERK+/- vs. mCherryRNAi	1	1.431	-0.4308	0.1041	75	68	4.14	123.2
	9	16		6	9		0.891678	1.5852		0.594452	0.891678		Complex VαRNAi,PERK-/- vs. mCherryRNAi	1	1.046	-0.04617	0.137	75	59	0.3371	85.28
	11	4		21	4		1.08983	0.396301		2.08058	0.396301		Ctrl,PERK-/- vs. Complex VαRNAi	2.339	0.4706	1.868	0.148	71	28	12.62	82.08
	16	28		5	15		1.5852	2.77411		0.495376	1.48613		Complex VαRNAi,PERK+/- vs. Complex VαRNAi	2.339	1.431	0.908	0.1649	71	68	5.506	114.1
	9	35		14	23		0.891678	3.46764		1.38705	2.27873		Complex VαRNAi,PERK-/- vs. Complex VαRNAi	2.339	1.046	1.293	0.1874	71	59	6.897	127.7
	13	34		2	52		1.28798	3.36856		0.198151			Complex VαRNAi,PERK+/- vs. Ctrl,PERK-/-	0.4706	1.431	-0.9602	0.09547	28	68	10.06	91.32
	2	14		18	9		0.198151	1.38705		1.78336	0.891678		Complex VαRNAi,PERK-/- vs. Ctrl,PERK-/-	0.4706	1.046	-0.5756	0.1306	28	59	4.408	71.14
	13	35		11	14		1.28798	3.46764		1.08983	1.38705		Complex VαRNAi,PERK-/- vs. Complex VαRNAi,PERK+/-	1.431	1.046	0.3846	0.1495	68	59	2.573	105.6
	6	31		11	16		0.594452	3.07133		1.08983	1.5852
	3	33		3	27		0.297226	3.26948		0.297226	2.67503
	9	55		3	8		0.891678	5.44914		0.297226	0.792602		DESCRIPTIVE STATISTICS
	7	21		9	24		0.693527	2.08058		0.891678	2.37781			mCherryRNAi	Complex VαRNAi	Ctrl,PERK-/-	Complex VαRNAi,PERK+/-	Complex VαRNAi,PERK-/-
	10	25		14	1		0.990753	2.47688		1.38705	0.099075		Number of values	75	71	28	68	59
	27	12		5	26		2.67503	1.1889		0.495376	2.57596
	8	18		17	11		0.792602	1.78336		1.68428	1.08983		Minimum	0	0.09908	0.09908	0.1982	0
	1	41		23			0.099075	4.06209		2.27873			25% Percentile	0.5945	1.585	0.2972	0.9908	0.3963
	1	17		25			0.099075	1.68428		2.47688			Median	0.8917	2.378	0.4954	1.387	0.7926
	18	31		14			1.78336	3.07133		1.38705			75% Percentile	1.288	3.071	0.5945	1.858	1.387
	10	54		17			0.990753	5.35007		1.68428			Maximum	2.675	5.449	0.9908	3.468	3.666
	7	25		6			0.693527	2.47688		0.594452
	12	6		11			1.1889	0.594452		1.08983			Mean	1	2.339	0.4706	1.431	1.046
	9	19		15			0.891678	1.88243		1.48613			Std. Deviation	0.5215	1.191	0.2314	0.6998	0.945
	9	27		3			0.891678	2.67503		0.297226			Std. Error of Mean	0.06022	0.1414	0.04373	0.08486	0.123
	17	40					1.68428	3.96301
	15	30					1.48613	2.97226					Lower 95% CI	0.88	2.057	0.3809	1.261	0.7999
	14	24					1.38705	2.37781					Upper 95% CI	1.12	2.621	0.5603	1.6	1.292
	8	2					0.792602	0.198151
	11						1.08983
	8						0.792602
	14						1.38705
Figure 5j
	DATA POINTS (μm3 per GSC)						DATA POINTS NORMALIZED TO MEAN CONTROL (μm3 per GSC)						ROUT OUTLIER TEST
	mCherryRNAi	Complex VαRNAi	Ctrl,PERK-/-	Complex VαRNAi,PERK+/-	Complex VαRNAi,PERK-/-		mCherryRNAi	Complex VαRNAi	Ctrl,PERK-/-	Complex VαRNAi,PERK+/-	Complex VαRNAi,PERK-/-			mCherryRNAi	Complex VαRNAi	Ctrl,PERK-/-	Complex VαRNAi,PERK+/-	Complex VαRNAi,PERK-/-
	2.29002	16.9079	0.169011	9.00337	12.0281		0.575134	4.24638	0.042447	2.26118			Method
	3.58649	13.2365	0.588683	3.17695	13.07		0.900739	3.32433	0.147847	0.797886			ROUT (Q = 0.1%)
	2.01372	7.42051	0.981056	8.90444	0		0.505741	1.86365	0.24639	2.23633	0
	7.63015	10.2141	3.28538	6.75748	0.266662		1.9163	2.56524	0.825116	1.69713	0.066972		Number of points
	5.34793	14.4821	0.483194	3.83872	0.092227		1.34312	3.63714	0.121353	0.964086	0.023163		# Y values analyzed	75	72	28	68	60
	2.36547	12.138	1.02783	3.88752	1.70071		0.594083	3.04844	0.258137	0.976342	0.427129		Outliers	2	0	0	0	5
	1.97081	23.9333	1.92353	7.58076	2.31901		0.494965	6.0108	0.48309	1.90389	0.582415
	2.43939	16.2634	1.47555	15.8436	8.82249		0.612648	4.08453	0.370581	3.9791	2.21575
	7.34392	13.2878	0.230796	4.53519	0.07648		1.84441	3.33721	0.057964	1.139	0.019208		Brown-Forsythe ANOVA test
	2.67867	10.4525	0.517265	2.39351	0.81416		0.672742	2.62512	0.12991	0.601126	0.204475		F* (DFn, DFd)	46.30 (4.000, 166.5)
	8.65509	8.83408	3.22393	1.24517	0.856836		2.17371	2.21866	0.809684	0.312721	0.215193		P value	<0.0001
	4.11017	17.8579	2.02551	3.5118	0.702778		1.03226	4.48499	0.508703	0.881982	0.176501		P value summary	****
	3.27952	24.5529	2.53635	4.59599	2.20985		0.823646	6.16641	0.636999	1.15427	0.554998		Significant diff. among means (P < 0.05)?	Yes
	2.28135	14.145	2.36047	5.57898	5.49766		0.572956	3.55249	0.592828	1.40115	1.38073
	4.97196	17.5074	2.05163	20.603	1.80932		1.2487	4.39695	0.515263	5.1744	0.454407		Welch's ANOVA test
	1.54647	9.55503	0.971344	10.5492	7.24735		0.388393	2.39973	0.243951	2.6494	1.82016		W (DFn, DFd)	30.05 (4.000, 129.2)
	2.48976	6.14945	4.32299	4.07114	2.83339		0.625297	1.54442	1.08571	1.02246	0.711602		P value	<0.0001
	3.1361	11.9148	3.15379	2.45702	8.34456		0.787626	2.99237	0.792068	0.617076	2.09572		P value summary	****
	2.96195	1.01971	2.14924	6.77418	3.44825		0.743889	0.256097	0.539776	1.70132	0.866021		Significant diff. among means (P < 0.05)?	Yes
	0.783992	0.281546	2.48809	6.09225	2.61409		0.196898	0.07071	0.624879	1.53006	0.656524
	4.66714	4.38977	8.22511	5.20811	4.40828		1.17214	1.10248	2.06572	1.30801	1.10713		Data summary
	4.95221	10.1351	4.43417	6.62428	3.19304		1.24374	2.54541	1.11363	1.66367	0.801926		Number of treatments (columns)	5
	6.84628	10.9626	4.08795	4.79776	1.2398		1.71943	2.75324	1.02668	1.20495	0.311373		Number of values (total)	295
	2.62871	2.93455	2.38219	7.61068	0.902584		0.660196	0.737007	0.598283	1.91141	0.226682
	2.59787	0.577965	2.62553	4.52485	0.82355		0.652449	0.145155	0.659396	1.13641	0.206833
	0	3.31797	2.80554	5.94426	5.50634		0	0.833301	0.704606	1.49289	1.38291		Games-Howell's multiple comparisons test
	0.798117	2.29171	3.33829	8.27547	0.122177		0.200446	0.575559	0.838405	2.07837	0.030685		Number of families	1
	5.76103	9.84718	1.24728	12.6063	0		1.44687	2.4731	0.313252	3.16606	0		Number of comparisons per family	10
	7.11694	4.43174		2.55052	2.71689		1.78741	1.11302		0.640559	0.682341		Alpha	0.05
	1.7125	32.2471		11.4231	2.11736		0.430091			2.86888	0.53177
	1.6489	13.9927		16.9261	1.7323		0.414117	3.51424		4.25097	0.435063		Games-Howell's multiple comparisons test	Mean Diff.	95.00% CI of diff.	Below threshold?	Summary	Adjusted P Value
	4.96762	8.8041		3.78089	0.378742		1.24761	2.21113		0.949563	0.09512		Complex VαRNAi vs. mCherryRNAi	-1.731	-2.342 to -1.120	Yes	****	<0.0001	A-B
	1.29266	2.74901		7.23104	0		0.32465	0.690409		1.81606	0		Ctrl,PERK-/- vs. mCherryRNAi	0.416	0.1229 to 0.7091	Yes	**	0.0016	A-C
	3.92855	11.1525		8.51455	0		0.986648	2.80093		2.13841	0		Complex VαRNAi,PERK+/- vs. mCherryRNAi	-0.5183	-0.9017 to -0.1350	Yes	**	0.0026	A-D
	1.95236	5.48797		9.83569	2.33562		0.490332	1.37829		2.47022	0.586586		Complex VαRNAi,PERK-/- vs. mCherryRNAi	0.2721	-0.04933 to 0.5936	No	ns	0.1376	A-E
	5.32498	8.04904		6.69706	0		1.33736	2.0215		1.68195	0		Ctrl,PERK-/- vs. Complex VαRNAi	2.147	1.525 to 2.769	Yes	****	<0.0001	B-C
	2.59906	8.58306		11.457	0		0.652748	2.15562		2.87741	0		Complex VαRNAi,PERK+/- vs. Complex VαRNAi	1.213	0.5444 to 1.881	Yes	****	<0.0001	B-D
	4.59434	0.089306		2.83545	6.26845		1.15386	0.022429		0.712118	1.57431		Complex VαRNAi,PERK-/- vs. Complex VαRNAi	2.003	1.367 to 2.639	Yes	****	<0.0001	B-E
	3.82637	11.9481		9.0494	5.43396		0.960986	3.00074		2.27274	1.36473		Complex VαRNAi,PERK+/- vs. Ctrl,PERK-/-	-0.9343	-1.337 to -0.5320	Yes	****	<0.0001	C-D
	6.85375	10.2797		5.61104	0.150844		1.72131	2.58172		1.4092	0.037884		Complex VαRNAi,PERK-/- vs. Ctrl,PERK-/-	-0.1439	-0.4886 to 0.2008	No	ns	0.7709	C-E
	4.22839	3.03456		4.09266	0.059586		1.06195	0.762124		1.02786	0.014965		Complex VαRNAi,PERK-/- vs. Complex VαRNAi,PERK+/-	0.7904	0.3667 to 1.214	Yes	****	<0.0001	D-E
	3.51702	0.176604		5.81585	1.94801		0.883292	0.044354		1.46064	0.489239
	0.475467	9.25553		2.45604	7.85627		0.119413	2.32451		0.616829	1.97309		Test details	Mean 1	Mean 2	Mean Diff.	SE of diff.	n1	n2	t	DF
	2.94707	3.73419		7.51431	14.7387		0.74015	0.937835		1.88721			Complex VαRNAi vs. mCherryRNAi	1	2.731	-1.731	0.2193	73	71	7.894	84.48
	2.9195	10.7107		7.42865	4.05888		0.733226	2.68997		1.86569	1.01938		Ctrl,PERK-/- vs. mCherryRNAi	1	0.584	0.416	0.1045	73	28	3.98	66.51
	2.89668	3.24238		7.3993	13.5598		0.727494	0.814318		1.85832			Complex VαRNAi,PERK+/- vs. mCherryRNAi	1	1.518	-0.5183	0.1381	73	68	3.752	105.8
	1.9693	6.93604		2.30888	2.68882		0.494587	1.74197		0.579871	0.675291		Complex VαRNAi,PERK-/- vs. mCherryRNAi	1	0.7279	0.2721	0.1158	73	55	2.35	103.2
	2.94402	0.734848		11.0021	1.93696		0.739384	0.184556		2.76317	0.486464		Ctrl,PERK-/- vs. Complex VαRNAi	2.731	0.584	2.147	0.2234	71	28	9.609	87.17
	6.24914	20.5909		1.62124	4.34089		1.56946	5.17137		0.407172	1.09021		Complex VαRNAi,PERK+/- vs. Complex VαRNAi	2.731	1.518	1.213	0.241	71	68	5.032	111.6
	3.07379	21.4615		3.932	7.38674		0.771976	5.39001		0.987514	1.85516		Complex VαRNAi,PERK-/- vs. Complex VαRNAi	2.731	0.7279	2.003	0.2289	71	55	8.751	96.22
	3.33015	20.7361		0.273284	23.195		0.836361	5.20784		0.068635			Complex VαRNAi,PERK+/- vs. Ctrl,PERK-/-	0.584	1.518	-0.9343	0.1446	28	68	6.46	93.85
	0.340942	7.02414		5.65663	3.67933		0.085627	1.7641		1.42065	0.924057		Complex VαRNAi,PERK-/- vs. Ctrl,PERK-/-	0.584	0.7279	-0.1439	0.1234	28	55	1.165	78.43
	9.71148	24.5017		2.59967	3.67294		2.43902	6.15355		0.652902	0.922452		Complex VαRNAi,PERK-/- vs. Complex VαRNAi,PERK+/-	1.518	0.7279	0.7904	0.153	68	55	5.168	118.8
	4.21391	21.0814		2.57433	7.80077		1.05831	5.29456		0.646538	1.95915
	1.77405	23.0015		0.773525	9.25603		0.445548	5.77677		0.194269	2.32463
	5.09362	24.3945		1.64125	0.930732		1.27925	6.12662		0.412195	0.233751		DESCRIPTIVE STATISTICS
	5.96272	7.85599		3.91189	7.12919		1.49753	1.97302		0.982464	1.79048			mCherryRNAi	Complex VαRNAi	Ctrl,PERK-/-	Complex VαRNAi,PERK+/-	Complex VαRNAi,PERK-/-
	6.49962	8.14636		4.89147	0.167678		1.63237	2.04594		1.22848	0.042112		Number of values	73	71	28	68	55
	14.6017	7.85977		0.68537	7.45677			1.97396		0.172129	1.87275
	5.13059	11.8951		8.80015	2.04712		1.28854	2.98743		2.21014	0.51413		Minimum	0	0.02243	0.04245	0.06864	0
	0.332388	21.4668		9.57284			0.083479	5.39135		2.4042			25% Percentile	0.5846	1.378	0.2493	0.8095	0.09512
	0.329918	9.00493		11.6358			0.082858	2.26157		2.92231			Median	0.9007	2.565	0.5663	1.355	0.5318
	17.273	14.842		3.54909				3.72753		0.891346			75% Percentile	1.34	3.728	0.8053	2.037	1.107
	9.54332	21.6547		4.5175			2.39679	5.43853		1.13456			Maximum	2.439	6.166	2.066	5.174	2.325
	4.76319	13.2997		2.53772			1.19627	3.34019		0.637344
	6.06636	1.97598		3.36184			1.52355	0.496262		0.844319			Mean	1	2.731	0.584	1.518	0.7279
	4.89895	7.80939		6.52126			1.23036	1.96131		1.6378			Std. Deviation	0.576	1.758	0.4227	0.9942	0.698
	3.72074	13.3038		1.11431			0.934457	3.34122		0.279857			Std. Error of Mean	0.06741	0.2087	0.07988	0.1206	0.09412
	8.03493	20.3994					2.01796	5.12327
	7.47978	19.6735					1.87853	4.94096					Lower 95% CI	0.8656	2.315	0.4201	1.278	0.5392
	6.7999	11.8382					1.70778	2.97314					Upper 95% CI	1.134	3.147	0.7479	1.759	0.9166
	4.72501	0.225577					1.18668	0.056653
	4.34603						1.0915
	3.52748						0.885919
	6.86749						1.72476

## Sheet: Fig6
Figure 6c
	CVα KD
	Up to	Empty	GSC	2 cell	4 cell	8 cell	16 cell	# ovarioles
	Total	12	130	73	9	2	0	226
	Percent	5.30973	57.5221	32.3009	3.9823	0.884956	0	100
	CVα KD, p35
	Up to	Empty	GSC	2 cell	4 cell	8 cell	16 cell	# ovarioles
	Total	0	0	2	17	138	146	303
	Percent	0	0	0.660066	5.61056	45.5446	48.1848	100
Figure 6d
		cl Dcp- germaria	cl Dcp+ germaria	Total germaria		P value and statistical significance
	Control KD	1	225	226		Test	Fisher's exact test
	CVα KD	27	221	248		P value	<0.0001
						P value summary	****
						One- or two-sided	Two-sided
	Percentage of row total	% cl Dcp- germaria	% cl Dcp+ germaria			Statistically significant (P < 0.05)?	Yes
	Control KD	0.44%	99.56%
	CVα KD	10.89%	89.11%
Figure 6g
			WT	p35	PERK-/-	p35, PERK-/-		ANOVA summary							Multiple Comparison
	Rep1	Meiotic 8-cell EC	0	29	2	4		F	459.7						Number of families	1
		Total EC	37	45	62	90		P value	<0.0001						Number of comparisons per family	6
	Rep2	Meiotic 8-cell EC	0	33	0	1		P value summary	****						Alpha	0.05
		Total EC	22	51	23	80		Significant diff. among means (P < 0.05)?	Yes
	Rep3	Meiotic 8-cell EC	0	15	0	0		R squared	0.9942						Tukey's multiple comparisons test	Mean Diff.	95.00% CI of diff.	Below threshold?	Summary	Adjusted P Value
		Total EC	20	27	35	59									WT vs. p35	-62.28	-68.76 to -55.81	Yes	****	<0.0001	A-B
								Brown-Forsythe test							WT vs. PERK-/-	-1.075	-7.550 to 5.400	No	ns	0.9489	A-C
								F (DFn, DFd)	0.5466 (3, 8)						WT vs. p35, PERK-/-	-1.898	-8.373 to 4.577	No	ns	0.7858	A-D
		% meiotic 8-cell EC/total EC						P value	0.6642						p35 vs. PERK-/-	61.21	54.73 to 67.68	Yes	****	<0.0001	B-C
		WT	p35	PERK-/-	p35, PERK-/-			P value summary	ns						p35 vs. p35, PERK-/-	60.38	53.91 to 66.86	Yes	****	<0.0001	B-D
	Rep1	0	64.4444	3.22581	4.44444			Are SDs significantly different (P < 0.05)?	No						PERK-/- vs. p35, PERK-/-	-0.8229	-7.298 to 5.652	No	ns	0.9757	C-D
	Rep2	0	64.7059	0	1.25
	Rep3	0	57.6923	0	0			Bartlett's test							Test details	Mean 1	Mean 2	Mean Diff.	SE of diff.	n1	n2	q	DF
								Bartlett's statistic (corrected)							WT vs. p35	0	62.28	-62.28	2.022	3	3	43.56	8
								P value							WT vs. PERK-/-	0	1.075	-1.075	2.022	3	3	0.7521	8
								P value summary							WT vs. p35, PERK-/-	0	1.898	-1.898	2.022	3	3	1.328	8
								Are SDs significantly different (P < 0.05)?							p35 vs. PERK-/-	62.28	1.075	61.21	2.022	3	3	42.81	8
															p35 vs. p35, PERK-/-	62.28	1.898	60.38	2.022	3	3	42.23	8
								ANOVA table	SS	DF	MS	F (DFn, DFd)	P value		PERK-/- vs. p35, PERK-/-	1.075	1.898	-0.8229	2.022	3	3	0.5755	8
								Treatment (between columns)	8457	3	2819	F (3, 8) = 459.7	P<0.0001
								Residual (within columns)	49.06	8	6.133
								Total	8506	11
								Data summary
								Number of treatments (columns)	4
								Number of values (total)	12

## Sheet: S2 Fig
S2d Figure
	Genotype	Empty (%)	Germarium (%)	Egg camber (%)	Wildtype (%)
	Phb1 KD (12358)	0	90	0	10
	Phb1 KD (32404)	10	80	10	0
	Phb2 KD (32362)	0	90	0	10
	Opa1 KD (32358)	0	30	40	30
	Opa1 KD (67159)	0	60	0	40

## Sheet: S3 Fig
S2d Figure
		Empty	GSC	2-cell cyst	4-cell cyst	N
	CVa KD, bam-/+	12.6697	70.5882	15.8371	0.904977	221
	CVa KD, bam-/-	0	100	0	0	256
	bam-/-	0	100	0	0	100
S2e Figure
	CVa KD, bam-/+	CVa KD, bam-/-	bam-/-			Brown-Forsythe ANOVA test
	5	19	95			F* (DFn, DFd)	905.2 (2.000, 105.9)
	6	24	99			P value	<0.0001
	2	21	97			P value summary	****
	4	34	65			Significant diff. among means (P < 0.05)?	Yes
	8	18	92
	3	12	120			Welch's ANOVA test
	5	14	116			W (DFn, DFd)	814.2 (2.000, 156.4)
	6	13	88			P value	<0.0001
	1	17	75			P value summary	****
	4	10	87			Significant diff. among means (P < 0.05)?	Yes
	2	19	102
	4	23	121			Data summary
	5	20	94			Number of treatments (columns)	3
	1	15	88			Number of values (total)	418
	2	14	65
	3	28	80			Number of families	1
	4	20	83			Number of comparisons per family	3
	8	31	110			Alpha	0.05
	6	14	96
	7	16	137			Games-Howell's multiple comparisons test	Mean Diff.	95.00% CI of diff.	Below threshold?	Summary
	3	23	100			CVa KD, bam-/+ vs CVa KD, bam-/-	-13.33	-14.59 to -12.08	Yes	****		A-B
	4	18	129			CVa KD, bam-/+ vs bam-/-	-98.12	-105.4 to -90.82	Yes	****		A-C
	2	14	140			CVa KD, bam-/- vs bam-/-	-84.78	-92.17 to -77.40	Yes	****		B-C
	2	27	103
	7	19	64			Test details	Mean 1	Mean 2	Mean Diff.	SE of diff.	n1	n2	t	DF
	6	13	103			CVa KD, bam-/+ vs CVa KD, bam-/-	4.244	17.58	-13.33	0.5301	193	125	25.15	143.1
	4	23	160			CVa KD, bam-/+ vs bam-/-	4.244	102.4	-98.12	3.069	193	100	31.97	99.42
	2	9	182			CVa KD, bam-/- vs bam-/-	17.58	102.4	-84.78	3.108	125	100	27.28	104.5
	3	26	144
	1	16	121
	4	9	74
	5	10	116
	2	13	95
	8	16	114
	2	32	97
	1	29	100
	2	17	92
	2	16	90
	3	17	126
	8	15	105
	8	20	72
	6	10	96
	2	19	98
	2	26	85
	7	23	86
	4	24	69
	4	24	67
	6	16	68
	5	23	50
	2	28	127
	3	27	142
	3	26	119
	3	24	137
	8	21	192
	6	14	57
	5	20	122
	4	14	158
	9	14	149
	7	19	117
	3	14	151
	5	28	113
	6	30	126
	2	19	140
	2	17	78
	4	22	150
	8	17	133
	7	22	157
	3	17	152
	6	13	107
	4	18	143
	5	18	105
	4	18	111
	5	21	102
	6	12	107
	4	8	113
	6	14	110
	3	15	124
	5	10	103
	6	10	119
	2	17	108
	5	8	88
	4	8	90
	3	14	57
	6	15	55
	5	14	74
	5	16	64
	4	18	87
	9	18	96
	6	16	62
	5	16	65
	4	16	61
	6	17	59
	4	14	145
	6	13	63
	4	16	93
	2	19	87
	11	8	62
	4	18	65
	4	21	93
	4	15	42
	6	15
	4	24
	3	17
	3	25
	4	8
	3	19
	3	14
	4	15
	4	15
	5	9
	2	19
	2	19
	2	17
	2	11
	3	6
	6	13
	4	16
	6	16
	4	15
	2	16
	6	27
	4	17
	8	6
	5	19
	4	23
	5
	4
	10
	3
	7
	5
	9
	4
	6
	2
	2
	2
	1
	4
	4
	2
	4
	4
	1
	4
	2
	3
	5
	1
	3
	4
	3
	3
	2
	4
	2
	5
	4
	2
	4
	4
	2
	4
	1
	4
	4
	5
	5
	1
	4
	7
	5
	4
	6
	5
	5
	4
	9
	5
	5
	5
	5
	4
	5
	2
	5
	4
	1
	2
	3
	5
	7
	5

## Sheet: S4 Fig
S4h Fig
	nosGAL4>UASp-GFP
	Up to	Empty	GSC	2 cell	4 cell	8 cell	16 cell	# ovarioles
	Total	0	0	0	0	0	150	150
	Percent	0	0	0	0	0	100	100
	nosGAL4>UASp-CypD
	Up to	Empty	GSC	2 cell	4 cell	8 cell	16 cell	# ovarioles
	Total	0	0	0	0	0	150	150
	Percent	0	0	0	0	0	100	100

## Sheet: S5 Fig
S5g Figure						S5h Figure						S5i Figure
	Complex II, D-/-						Complex III, Cyt-c1-/-						Complex IV,5A-/-
			Mutant Frequency	N					Mutant Frequency	N					Mutant Frequency	N
	Undifferentiated	Day 5	0.254545	55			Undifferentiated	Day 5	0.0625	48			Undifferentiated	Day 5	0.224138	58
		Day 11	0.229167	48				Day 11	0.14	50				Day 11	0.285714	56
		Day 14	0.175439	57				Day 14	0.0754717	53				Day 14	0.12069	58
	Differentiated	Day 5	0.272727	55			Differentiated	Day 5	0.0625	48			Differentiated	Day 5	0.275862	58
		Day 11	0.25	48				Day 11	0.115385	52				Day 11	0.210526	57
		Day 14	0.192982	57				Day 14	0.0754717	53				Day 14	0.0344828	58

## Sheet: S6 Fig
S6a Figure						S6b Figure
		Empty	Germaria only	Egg chamber			2-ΔΔCt			Unpaired t test with Welch's correction
	Control	0	100	0			Ctrl KD	CVα KD, p35 O/E		P value	0.0009
	AMPKRNAi	0	100	0			1	10.7945		P value summary	***
	foxoRNAi	0	100	0			1	10.1965		Significantly different (P < 0.05)?	Yes
	foxoD94	0	100	0			1	9.84157		One- or two-tailed P value?	Two-tailed
	foxo-GFP	0	100	0						Welch-corrected t, df	t=33.37, df=2.000
	Ire1RNAi	0	100	0
	ATF4RNAi	0	8	92						How big is the difference?
										Mean of column A	1
										Mean of column B	10.28
										Difference between means (B - A) ± SEM	9.278 ± 0.2780
										95% confidence interval	8.081 to 10.47
										R squared (eta squared)	0.9982
										F test to compare variances
										F, DFn, Dfd	Infinity, 2, 2
										P value	<0.0001
										P value summary	****
										Significantly different (P < 0.05)?	Yes
										Data analyzed
										Sample size, column A	3
										Sample size, column B	3

[truncated: 4 more sheets: S7 Fig, S8 Fig, S11 Fig, S12 Fig]
